# Supplementary material for: Enhancing Antileishmanial Activity of Amidoxime-Based Compounds Bearing a 4,5-Dihydrofuran Scaffold: In Vitro Screening Against Leishmania amazonensis
Source: Molecules. 2024 Nov 20;29(22):5469. doi: 10.3390/molecules29225469 (PMC11597885; doi:10.3390/molecules29225469)
Supplement: Supplementary file 1 [file molecules-29-05469-s001.zip]

Archive with 1 entries (1 files):
- molecules-3296746-supplementary.pdf
